# Supplementary material for: C-Reactive Protein-to-Albumin Ratio and Clinical Outcomes in COVID-19 Patients: A Systematic Review and Meta-Analysis
Source: Trop Med Infect Dis. 2022 Aug 16;7(8):186. doi: 10.3390/tropicalmed7080186 (PMC9414550; doi:10.3390/tropicalmed7080186)
Supplement: Supplementary file 1 [file tropicalmed-07-00186-s001.zip]

Archive with 1 entries (1 files):
- tropicalmed-1831519-Supplementary.pdf
